# Supplementary material for: Oligomerization of SCFTIR1 Is Essential for Aux/IAA Degradation and Auxin Signaling in Arabidopsis
Source: PLoS Genet. 2016 Sep 12;12(9):e1006301. doi: 10.1371/journal.pgen.1006301 (PMC5019376; doi:10.1371/journal.pgen.1006301)
Supplement: S1 Table — (XLSX) [file pgen.1006301.s010.xlsx]

## Sheet: Sheet1
Backbone	cDNA	Construct	Reference
pAG-416-GDP-ccdB		Yeast expression vector, URA3 marker, Gateway-compatible	Dr. Susan Lindquist (unpublished)
pAG-416-GPD	IAA3	Full-length IAA3 expression, in pAG-416-GDP-ccdB	This study
pBiFP2	ASK1	Full-length ASK1 expression, in pBiFP2	This study
pBiFP2	COI1	Full-length COI1 expression, in pBiFP2	This study
pBiFP2	CUL1	Full-length CUL1 expression, in pBiFP2	This study
pBiFP2	D170A	tir1-D170A expression, in pBiFP2	This study
pBiFP2	F143A	tir1-F143A expression, in pBiFP2	This study
pBiFP2	G142A	tir1-G142A expression, in pBiFP2	This study
pBiFP2	G147A	tir1-G147A expression, in pBiFP2	This study
pBiFP2	I151A	tir1-I151A expression, in pBiFP2	This study
pBiFP2	S462E/A464E	tir1-S462E/A464E expression, in pBiFP2	This study
pBiFP2	TIR1	Full-length TIR1 expression, in pBiFP2	This study
pBiFP2	V117A	tir1-V117A expression, in pBiFP2	This study
pBiFP2		Plant expression vector containing 35S promoter, N-terminal nYFP tag (residues 1-154), Gateway-compatible	de Lucas et al., 2008
pBiFP3	ASK1	Full-length ASK1 expression, in pBiFP3	This study
pBiFP3	COI1	Full-length COI1 expression, in pBiFP3	This study
pBiFP3	CUL1	Full-length CUL1 expression, in pBiFP3	This study
pBiFP3	TIR1	Full-length TIR1 expression, in pBiFP3	This study
pBiFP3		Expression vector containing 35S promoter, N-terminal cYFP tag (residues 155-238), Gateway-compatible	de Lucas et al., 2008
pDEST15	IAA3	Full-length IAA3 expression, in pDEST15	This study
pDEST15	IAA7	Full-length IAA7 expression, in pDEST15	This study
pDEST15		Bacterial expression vector, N-terminal GST tag, Gateway-compatible	Invitrogen
pDEST22	GUS	GUS expression, in pDEST22	This study
pDEST22	IAA3	Full-length IAA3 expression, in PDEST22	This study
pDEST22	TIR1	Full-length TIR1 expression, in pDEST22	This study
pDEST22		Expression vector containing ADH1 promoter, N-terminal GAL4 AD, TRP1 marker, Gateway-compatible	Invitrogen
pDEST32	GUS	GUS expression, in pDEST32	This study
pDEST32	IAA3	Full-length IAA3 expression, in pDEST32	This study
pDEST32	TIR1	Full-length TIR1 expression, in pDEST32	This study
pDEST32		Expression vector containing ADH1 promoter, N-terminal GAL4 DBD, Leu2 marker, Gateway-compatible	Invitrogen
pDONR221		Gateway donor plasmid	Invitrogen
pEARLEYGATE104	IAA3	Full-length IAA3 expression, in pEARLEYGATE104	This study
pEARLEYGATE104	IAA7	Full-length IAA7 expression, in pEARLEYGATE104	This study
pEARLEYGATE104	TIR1	Full-length TIR1 expression, in pEARLEYGATE104	This study
pEARLEYGATE104	tir1 mutants	tir1 mutant expression, in pEARLEYGATE104	This study
pEARLEYGATE104		Expression vector containing 35S promoter, N-terminal YFP tag, Gateway-compatible	Earley et al., 2006
pEARLEYGATE201	TIR1	Full-length TIR1 expression, in pEARLEYGATE201	This study
pEARLEYGATE201	C140A	tir1-C140A expression, in pEARLEYGATE201	This study
pEARLEYGATE201		Expression vector containing 35S promoter, N-terminal HA tag, Gateway-compatible	Earley et al., 2006
pEARLEYGATE202		Expression vector containing 35S promoter, N-terminal FLAG tag, Gateway-compatible	Earley et al., 2006
pEARLEYGATE203		Expression vector containing 35S promoter, N-terminal Myc tag, Gateway-compatible	Earley et al., 2006
pENTR221	TIR1	Full-length TIR1 in pDONR221	This study
pGP4GY		Yeast expression vector, Trp marker, Gateway-compatible	K.A. Havens, N. Bolton, J.L. Nemhauser, E. Klavins, unpublished
pGP4GY	IAA28	IAA28 expression, in pGP4GY	This study
pGP4GY	IAA7	IAA7 expression, in pGP4GY	This study
pGP5G		Yeast expression vector, Leu selection, Gateway-compatible	K.A. Havens, N. Bolton, J.L. Nemhauser, E. Klavins, unpublished
pGP5G	TIR1	TIR1 expression, in pGP5G	This study
pGP5G	V117A	tir1-V117A expression, in pGP5G	This study
pGP5G	C140A	tir1-C140A expression, in pGP5G	This study
pGP5G	G142A	tir1-G142A expression, in pGP5G	This study
pGP5G	F143A	tir1-F143A expression, in pGP5G	This study
pGP5G	G147D	tir1-G147D expression, in pGP5G	This study
pGP5G	I151A	tir1-I151A expression, in pGP5G	This study
pEARLEYGATE104	∆F-TIR1		This study
pBIFP2	C140A	Mutant TIR1 with N terminal BIFC tag pBIFP2	This study
pBIFP2	C140S	Mutant TIR1 with N terminal BIFC tag pBIFP2	This study
pBIFP2	D170A	Mutant TIR1 with N terminal BIFC tag pBIFP2	This study
pBIFP2	D170E	Mutant TIR1 with N terminal BIFC tag pBIFP2	This study
pBIFP2	F143A	Mutant TIR1 with N terminal BIFC tag pBIFP2	This study
pBIFP2	G142A	Mutant TIR1 with N terminal BIFC tag pBIFP2	This study
pBIFP2	G147A	Mutant TIR1 with N terminal BIFC tag pBIFP2	This study
pBIFP2	I151A	Mutant TIR1 with N terminal BIFC tag pBIFP2	This study
pBIFP2	K113A	Mutant TIR1 with N terminal BIFC tag pBIFP2	This study
pBIFP2	K113A/R114A	Mutant TIR1 with N terminal BIFC tag pBIFP2	This study
pBIFP2	K35A	Mutant TIR1 with N terminal BIFC tag pBIFP2	This study
pBIFP2	L439A	Mutant TIR1 with N terminal BIFC tag pBIFP2	This study
pBIFP2	R403A	Mutant TIR1 with N terminal BIFC tag pBIFP2	This study
pBIFP2	S438A/L439A	Mutant TIR1 with N terminal BIFC tag pBIFP2	This study
pBIFP2	V117A	Mutant TIR1 with N terminal BIFC tag pBIFP2	This study
pBIFP2	V33A	Mutant TIR1 with N terminal BIFC tag pBIFP2	This study
pBIFP2	V33E/K35A	Mutant TIR1 with N terminal BIFC tag pBIFP2	This study
pEARLEYGATE201	G142A	tir1-G142A expression, in pEARLEYGATE201	This study
pEARLEYGATE201	F143A	tir1-F143A expression, in pEARLEYGATE201	This study
pEARLEYGATE201	V117A	tir1-V117A expression, in pEARLEYGATE201	This study
pEARLEYGATE201	I151A	tir1-I151A expression, in pEARLEYGATE201	This study
